# Supplementary material for: Identification of Biochemical Determinants for Diagnosis and Prediction of Severity in 5q Spinal Muscular Atrophy Using 1H-Nuclear Magnetic Resonance Metabolic Profiling in Patient-Derived Biofluids
Source: Int J Mol Sci. 2024 Nov 12;25(22):12123. doi: 10.3390/ijms252212123 (PMC11594255; doi:10.3390/ijms252212123)
Supplement: Supplementary file 1 [file ijms-25-12123-s001.zip]

Archive with 1 entries (1 files):
- ijms-3266048-supplementary.pdf
